# Supplementary material for: Joint Function and Movement Variability During Daily Living Activities Performed Throughout the Home Setting: A Digital Twin Modeling Study
Source: Sensors (Basel). 2025 Dec 5;25(24):7409. doi: 10.3390/s25247409 (PMC12736529; doi:10.3390/s25247409)
Supplement: Supplementary file 1 [file sensors-25-07409-s001.zip]

Archive with 1 entries (1 files):
- sensors-3975245-supplementary.pdf
